# Supplementary material for: Interdisciplinary sport injury research and the integration of qualitative and quantitative data
Source: BMC Med Res Methodol. 2023 May 3;23:110. doi: 10.1186/s12874-023-01929-1 (PMC10157912; doi:10.1186/s12874-023-01929-1)
Supplement: Supplementary file 1 — Additional file 1. [file 12874_2023_1929_MOESM1_ESM.xlsx]

## Sheet: All data
LEVEL 1	Perspective	Biomedical
LEVEL 2	Theme	General information											Peak height velocity		Strength ratios					Strength normalized to bodyweight (Nm/kg)										3D hip				3D knee						3D ankle
LEVEL 3	Type of data	Age (years)	Gender	Height (cm)	Sit Height (cm)	Leg length (cm)	Weight (kg)	BMI (kg/m2)	Dominant leg	Weekly soccer volume (h)	Weekly handball volume (h)	Position	Peak height velocity (years)	Maturity offset (years)	Hamstring: Quadriceps ratio Left Right		Hip abduction: hip adduction ratio	Abdominal flexion: back extension ratio	Abdominal rotaion left: right ratio	Quadriceps Left Right		Hamstrings Left Right		Hip abductors	Hip adductors	Back extensors	Abdominal flexors	Abdominal rotation Left Right		Hip adduction range of motion (°) Left Right		Timing of max hip adduction (%) Left Right		Timing of max knee flexion (%) Left Right		Knee flexion range of motion (°) Left Right		Knee flexion max velocity (°/s) Left Right		Dorsiflexion range of motion (°) Left Right		Timing of max dorsiflexion (%) Left Right		Pronation range of motion (°) Left Right		Timing of max pronation (%) Left Right		Pronation max velocity (°/s) Left Right
LEVEL 4	Individual raw data (value or quote)	14	Girl	164.3	85.7	78.6	64.6	23.9	right	7.5	5-6	Goalkeeper	12.1	1.9	0.9	0.9	0.83	0.51	1	1.97	1.8	1.69	1.63	2.96	3.56	2.72	1.39	0.9	0.9	4.54	4.54	20	19	38.56	24.78	21.43	21.72	357.24	395.12	23.31	23.78	44.78	46.22	0.54	0.02	14.44	1.33	39.32	62.05
LEVEL 5a	Group reference or code = Females (age 14-19)**	17,1 ± 1,5	Girls	166,7 ± 5,7	86,5 ± 2,5	78,9 ± 4,6	61,1 ± 5,7	22,0 ± 2,1					Girls PHV = 12 +/- 1Yr		0,77 ± 0,13	0,78 ± 0,11	0,86 ± 0,15	0,52 ± 0,12	1,12 ± 0,22	2,37 ± 0,44	2,41 ± 0,45	1,78 ± 0,30	1,85 ± 0,29	3,44 ± 0,49	4,00 ± 0,63	3,40 ± 0,72	1,73 ± 0,31	1,12 ± 0,22	1,48 ± 0,44	5,54 ± 2,10	5,79 ± 2,23	27,83 ± 5,93	26,05 ± 6,16	34,78 ± 4,97	33,33 ± 5,34	30,35 ± 8,03	29,6 ± 8,12	375,2 ± 60,9	372,1 ± 57,6					9,10 ± 4,77	8,60 ± 4,61	27,0 ± 11,7	24,9 ± 10,93	189,6 ± 82,7	180,5 ± 77,0
LEVEL 5b	Group reference or code = All group (age 10-22)**	15,3 ± 2,9		168,0 ± 11,7	85,7 ± 6.2	81,3 ± 7,0	61,1 ± 5,7	21,1 ± 2,6							0,82 ± 0,19	0,83 ± 0,17	0,80 ± 0,15	0,56 ± 0,15	1,12 ± 0,26	2,50 ± 0,66	2,59 ± 0,67	2,02 ± 0,54	2,12 ± 0,58	3,56 ± 0,62	4,58 ± 0,99	3,73 ± 0,92	2,02 ± 0,45	1,73 ± 0,58	1,12 ± 0,26	4,61 ± 2,23	4,83 ± 2,41	27,02 ± 7,26	25,63 ± 8,84	35,16 ± 5,61	34,13 ± 5,75	27,84 ± 8,47	27,20 ± 8,65	351,5 ± 66,5	355,1 ± 66,1					8,21 ± 4,91	7,86 ± 5,0	25,0 ± 12,3	23,2 ± 11,4	175,0 ± 92,3	172,9 ± 94,5
**Green= individual value within 1SD of reference value Yellow= > ± 1SD compared with reference
LEVEL 6	Interpretation and evaluation	Completed growth spurt, very high training volume (>10h); both football and handball
[truncated: 16 more columns]

## Sheet: Reference
Reference group
Girls, 14-19 y

## Sheet: Small overview
Level 1	Perspective			Bio-medical		Sociological
Level 2	Theme	General information		Strength_bodyweight		Interview player
Level 3	Type of data	Age	Gender	S_Kex_RW	S_Kflex_RW	Background_info
Level 4	Individual raw data (value or quote)	14	Girl	l_1,97 r_1,80	l_1,69 r_1,63	"…travel about 1 hour to school and back everyday."
Level 5	Group reference or code	13,6±2,9				2 hour travel time everyday
Level 6	Interpretation and evaluation
